# Supplementary material for: Otariid gammaherpesvirus 1 in South American fur seals (Arctocephalus australis) and a novel related herpesvirus in free-ranging South American sea lions (Otaria byronia): Prevalence and effects of age, sex, and sample type
Source: PLoS One. 2024 Mar 6;19(3):e0299404. doi: 10.1371/journal.pone.0299404 (PMC10917305; doi:10.1371/journal.pone.0299404)
Supplement: S1 File — (XLSX) [file pone.0299404.s001.xlsx]

## Sheet: All
Animal ID	Year	Species (Ob = 0, Aa = 1)	Age (pup/yearling=0, subadult/adult=1)	Sex (male = 0, female = 1)	Beach (N5=0, S3=1, N7=2, S4=3)	UG (neg = 0, pos = 1)	OC (neg/pos)	PH (neg/pos)	UG mean copy	OC mean copy
OF 11-02	2011	0	1	0	0	0	0	0
OF 11-04	2011	0	1	0	0	0	0	0
OF 11-05	2011	0	1	0	0	0	0	0
OF 11-06	2011	0	1	0	0	0	0	0
OF 11-07	2011	0	1	0	0	0	0	0
OF 11-10	2011	0	1	0	0	0	0	0
14-07	2014	0	0	0	3	0	0	0
14-01	2014	0	1	0	0	0	0	0
14-02	2014	0	1	0	0	0	0	0
15-04	2015	0	1	0	0	0	0	0
15-06	2015	0	1	0	0	0	0	0
15-07	2015	0	1	0	0	0	0	0
17-04	2017	0	1	1	2	0		0
17-11	2017	0	1	1	2	0		0
17-15	2017	0	1	1	2	0		0
18-13	2018	0	0	0	2	0
18-14	2018	0	0	0	2	0
18-15	2018	0	0	0	2	0
18-16	2018	0	0	0	2	0
18-20	2018	0	0	0	2	0
18-21	2018	0	0	0	2	0
18-22	2018	0	0	0	2	0
18-23	2018	0	0	0	2	0
18-24	2018	0	0	0	2	0
18-25	2018	0	0	0	2	0
18-30	2018	0	0	0	2	0
18-31	2018	0	0	0	2	0
18-33	2018	0	0	0	2	0
18-34	2018	0	0	0	2	0
18-37	2018	0	0	0	2	0
18-38	2018	0	0	0	2	0
18-42	2018	0	0	0	2	0
18-45	2018	0	0	0	2	0
18-46	2018	0	0	0	2	0
18-47	2018	0	0	0	2	0
18-48	2018	0	0	0	2	0
18-17	2018	0	0	1	2	0
18-18	2018	0	0	1	2	0
18-19	2018	0	0	1	2	0
18-26	2018	0	0	1	2	0
18-27	2018	0	0	1	2	0
18-35	2018	0	0	1	2	0
18-39	2018	0	0	1	2	0
18-40	2018	0	0	1	2	0
18-41	2018	0	0	1	2	0
18-44	2018	0	0	1	2	0
18-01	2018	0	1	1	2	0
18-04	2018	0	1	1	2	0
18-07	2018	0	1	1	2	0
OF 11-03	2011	0	1	0	0	1	0	0	2592.65
14-03	2014	0	1	0	0	1	0	0	661.502
14-05	2014	0	1	0	0	1	0	0	761.246
14-06	2014	0	1	0	0	1	0	0	997.705
15-01	2015	0	1	0	0	1	0	0	2319.11
15-02	2015	0	1	0	0	1	0	0	121.628
15-03	2015	0	1	0	0	1	0	0	120.161
15-05	2015	0	1	0	0	1	0	0	789.771
15-08	2015	0	1	0	0	1	0	0	24.716
15-09	2015	0	1	0	0	1	0	0	346029
17-01	2017	0	1	1	2	1		0	2.9246e+06
17-02	2017	0	1	1	2	1		0	3.39866e+06
17-03	2017	0	1	1	2	1		0	52076.3
17-05	2017	0	1	1	2	1		0	1.77383e+06
17-06	2017	0	1	1	2	1		0	456.473
17-08	2017	0	1	1	2	1		0	21368.1
17-09	2017	0	1	1	2	1		0	2.55642e+06
17-10	2017	0	1	1	2	1		0	130.301
17-12	2017	0	1	1	2	1		0	92518792
17-13	2017	0	1	1	2	1		0	22572.8
17-14	2017	0	1	1	2	1		0	221.046
17-07	2017	0	1	1	2	1			10492413
18-28	2018	0	0	0	2	1			91.3436
18-29	2018	0	0	0	2	1			96.199
18-36	2018	0	0	0	2	1			1473.74
18-43	2018	0	0	0	2	1			157.155
18-32	2018	0	0	1	2	1			359.003
18-02	2018	0	1	1	2	1			25618198
18-03	2018	0	1	1	2	1			39411372
18-05	2018	0	1	1	2	1			231990576
18-06	2018	0	1	1	2	1			12868016
18-08	2018	0	1	1	2	1			26187856
14-04	2014	0	1	0	0		0	0
OF 11-11	2011	0	1	0	0		0
AA 11-04	2011	1	1	1	1	0	0	0
AA 11-05	2011	1	1	1	1	0	0	0
AA 11-07	2011	1	1	1	1	0	0	0
AA 11-09	2011	1	1	1	1	0	0	0
AA 11-12	2011	1	1	1	0	0	0	0
AA 11-17	2011	1	1	1	1	0	0	0
AA 11-19	2011	1	1	1	1	0	0	0
AA 11-20	2011	1	1	1	1	0	0	0
AA 11-21	2011	1	1	1	1	0	0	0
AA 11-22	2011	1	1	1	1	0	0	0
AA 11-24	2011	1	1	1	1	0	0	0
AA 11-25	2011	1	1	1	1	0	0	0
AA 11-27	2011	1	1	1	1	0	0	0
AA 11-28	2011	1	1	1	1	0	0	0
AA 11-29	2011	1	1	1	1	0	0	0
AA 11-30	2011	1	1	1	1	0	0	0
14-08	2014	1	1	0	1	0	0	0
14-09	2014	1	1	0	1	0	0	0
14-10	2014	1	1	0	1	0	0	0
14-13	2014	1	1	0	1	0	0	0
15-10	2015	1	1	1	1	0	0	0
15-12	2015	1	1	1	1	0	0	0
15-13	2015	1	1	1	1	0	0	0
15-14	2015	1	1	1	1	0	0	0
15-15	2015	1	1	1	1	0	0	0
15-16	2015	1	1	1	1	0	0	0
15-17	2015	1	1	1	1	0	0	0
AA 11-14	2011	1	1	1	0	0	1	0		164.362
AA 11-31	2011	1	1	1	1	0	1	0		183.959
16-02	2016	1	1	0	1	0		0
16-03	2016	1	1	0	1	0		0
16-04	2016	1	1	0	1	0		0
AA 11-03	2011	1	1	1	1	1	0	0	14548.1
AA 11-06	2011	1	1	1	1	1	0	0	287492
AA 11-08	2011	1	1	1	1	1	0	0	98313.7
AA 11-11	2011	1	1	1	0	1	0	0	174247
AA 11-13	2011	1	1	1	0	1	0	0	341325792
AA 11-15	2011	1	1	1	1	1	0	0	18107
AA 11-16	2011	1	1	1	1	1	0	0	2171.23
AA 11-18	2011	1	1	1	1	1	0	0	36191.9
AA 11-23	2011	1	1	1	1	1	0	0	66579664
AA 11-32	2011	1	1	1	1	1	0	0	160.415
AA 11-33	2011	1	1	1	1	1	0	0	18.377
AA 11-34	2011	1	1	1	1	1	0	0	242.086
14-11	2014	1	1	0	1	1	0	0	1147.98
14-12	2014	1	1	0	1	1	0	0	1.16905e+06
AA 11-26	2011	1	1	1	1	1	1	0	10723.1	2025.4
15-18	2015	1	1	1	1	1	1	1	11591292	241.443
16-01	2016	1	1	0	1	1		0	24450834
16-05	2016	1	1	0	1	1		0	219686
16-06	2016	1	1	0	1	1		0	193600
AA 11-01	2011	1	1	1	1		0	0
15-11	2015	1	1	1	1		0	0
